# Supplementary material for: Mossy Fiber Sprouting in Temporal Lobe Epilepsy: The Impact of Netrin-1, DCC, and Gene Expression Changes
Source: Biomedicines. 2024 Dec 17;12(12):2869. doi: 10.3390/biomedicines12122869 (PMC11672915; doi:10.3390/biomedicines12122869)
Supplement: Supplementary file 1 [file biomedicines-12-02869-s001.zip]

Archive with 1 entries (1 files):
- biomedicines-3341933-supplementary.pdf
